# Supplementary material for: ﻿The complete mitochondrial genome of Siphonariajaponica (Heterobranchia, Siphonariidae) and its phylogenetic implications
Source: Zookeys. 2025 Jun 6;1240:257–76. doi: 10.3897/zookeys.1240.141126 (PMC12166384; doi:10.3897/zookeys.1240.141126)
Supplement: Supplementary material 1 — List of species used in the phylogenetic analyses [file zookeys-1240-257_article-141126__-s001.xlsx]

## Sheet: Fig. S1
Table S1. List of species used in the phylogenetic analyses.
Sl. No	Subclass	Family	Species	Size(bp)	Accession no.
1	Vetigastropoda	Turbinidae	Angaria delphinus	19554	NC_031860
2			Angaria neglecta	19470	NC_028707
3			Astralium haematragum	16310	NC_031858
4			Bolma rugosa	17432	NC_029366
5			Lunella aff. Cinereal	17670	KF700096
6			Lunella granulate	17190	NC_031857
7			Lunella correensis	17308	MN604179
8		Phasianellidae	Phasianella australis	18397	KX298888
9			Phasianella solida	16698	NC_028709
10		Tegulidae	Tegula brunnea	17690	NC_016954
11			Tegula lividomaculata	17375	NC_029367
12			Tectus pyramis	18439	MF138911
13			Omphalius nigerrimus	17755	NC_031862
14			Omphalius rustica	18067	NC_056356
15		Trochidae	Gibbula umbilicalis	16277	NC_035682
16			Stomatella planulata	17151	NC_031861
17			Umbonium thomasi	15998	MH729882
18			Monodonta labio	16720	NC_062608
19		Haliotidae	Haliotis discus hannai	16886	KF724723
20			Haliotis rufescens	16646	NC_036928
21			Haliotis iris	17131	NC_031361
22			Haliotis laevigata	16545	NC_024562
23			Haliotis rubra	16907	AY588938
24			Haliotis tuberculata	16521	FJ599667
25	Neomphaliones	Bathysciadiidae	Bathysciadiidae sp.	17238	MH837532
26		Neomphalidae	Lamellomphalus manusensis	15990	OK552681
27			Cyathermia naticoides	16424	BK064858
28			Symmetromphalus regularis	16249	BK064859
29		Cocculinidae	Coccocrater sp.	13983	MH837535
30			Cocculina enigmadonta	18645	NC_067594
31			Cocculina subcompressa	18167	MH837536
32			Cocculina tenuitesta	16949	MZ540212
33		Peltospiridae	Chrysomallon squamiferum	15388	AP013032
34			Depressigyra globulus	16222	BK064865
35			Dracogyra subfuscus	15744	NC_067061
36			Gigantopelta aegis	15176	NC_060766
37			Melanodrymia aurantiaca	17629	BK064863
38			Melanodrymia brightae	17506	BK064862
39			Melanodrymia galeronae	18013	NC_085482
40			Nodopelta heminoda	15583	NC_067937
41			Pachydermia laevis	16033	BK064860
42			Peltospira delicata	15405	BK064861
43			Peltospira operculata	15269	BK064864
44			Peltospira smaragdina	15112	MH837538
45	Caenogastropoda	Muricidae	Boreotrophon candelabrum	15265	NC_046505
46			Ceratostoma burnetti	15334	NC_046569
47			Ceratostoma rorifluum	15338	MK411750
48			Ocinebrellus falcatus	15326	NC_046052
49			Ocinebrellus inornatus	15324	NC_046577
50			Concholepas concholepas	15495	NC_017886
51			Chicoreus torrefactus	15359	NC_039164
52			Indothais lacera	15272	NC_037221
53			Rapana venosa	15272	NC_011193
54			Menathais tuberosa	15294	NC_031405
55		Conidae	Conus betulinus	16240	NC_039922
56			Conus tulipa	15756	KR006970
57			Conus borgesi	15536	EU827198
58			Conus capitaneus	15829	NC_030354
59			Conus tribblei	15570	NC_027957
60		Turridae	Turricula nelliae spuria	16453	MK251986
61		Naticidae	Euspira gilva	15315	NC_046593
62			Euspira pila	15244	NC_046703
63			Mammilla kurodai	15309	NC_046596
64			Mammilla mammata	15319	NC_046597
65		Xenophoridae	Onustus exutus	16043	MK327366
66		Pomatiopsidae	Oncomelania hupensis nosophora	15182	LC276226
67			Oncomelania quadrasi	15184	LC276227
68			Oncomelania hupensis robertsoni	15188	LC276228
69		Turritellidae	Turritella bacillum	15868	NC_029717
70		Epitoniidae	Epitonium scalare	15143	MK251987
71	Neritimorpha	Neritidae	Clithon corona	15975	NC_062611
72			Clithon lentiginosum	15885	NC_062610
73			Clithon oualaniense	15712	NC_068076
74			Clithon retropictum	15814	NC_031893
75			Clithon sowerbianum	15895	NC_068077
76			Clithon squarrosum	15905	NC_062613
77			Nerita albicilla	15314	MK516738
78			Nerita balteata	15571	MN477253
79			Nerita chamaeleon	15716	MT161611
80			Nerita fulgurans	15343	KF728888
81			Nerita japonica	15875	MN747116
82			Nerita melanotragus	15261	GU810158
83			Nerita ocellata	15577	NC_068080
84			Nerita plicata	15737	NC_068081
85			Nerita reticulata	15630	NC_068082
86			Nerita tessellata	15741	KF728889
87			Nerita undata	15583	MN477254
88			Nerita versicolor	15866	KF728890
89			Nerita yoldii	15719	MK395169
90			Neritina violacea	15710	KY021066
91			Septaria lineata	15697	MW694829
92		Hydrocenidae	Georissa bangueyensis	15267	KU342664
94	Patellogastropoda	Nacellidae	Cellana radiata	16194	MH916651
95			Nacella clypeater	16742	KT990124
96			Nacella magellanica	16663	KT990125
97			Nacella concinna	16761	KT990126
98			Cellana toreuma	16268	NC_063772
99			Cellana nigrolineata	16153	LC600801
100			Cellana orientalis	16169	NC_063771
101		Neolepetopsidae	Eulepetopsis sp.	19080	MZ888771
102			Neolepetopsis sp.	22051	OK493297
103			Paralepetopsis sp.	19844	ON526992
104		Patellidae	Patella ferruginea	14400	MH916654
105			Patella vulgata	14808	MH916653
106		Lottiidae	Lottia digitalis	26835	DQ238599
107			Lottia goshimai	19096	NC_065373
108			Lottia peitaihoensis	19096	MZ362261
109			Nipponacmea nigrans	19636	OL944393
110			Nipponacmea fuscoviridis	18720	MK395167
111			Nipponacmea sp.	17564	OL944392
112			Patelloida saccharinoides	19048	NC_072117
113		Acmaeidae	Pectinodonta sp.	16968	OK323957
114			Scurria scurra	18482	NC_060648
115		Lepetidae	Iothia sp.	16402	ON117508
116	Heterobranchia	Aplysiidae	Aplysia californica	14117	AY569552
117			Aplysia dactylomela	14128	DQ991927
118			Aplysia kurodai	14131	KF148053
119		Polyceridae	Nembrotha kubaryana	14395	NC_034920
120			Roboastra europaea	14472	NC_004321
121			Notodoris gardineri	14424	DQ991934
122		Siphonariidae	Siphonaria pectinate	14065	AY345049
123			Siphonaria gigas	14518	JN627205
124			Siphonaria japonica	13966	PQ249683
125		Volvatellidae	Ascobulla fragilis	14745	AY345022
126		Placobranchidae	Elysia cornigera	14118	NC_035489
127			Elysia timida	14088	NC_035490
128			Plakobranchus ocellatus	14173	AP014544
129			Elysia chlorotica	14132	EU599581
130		Ellobiidae	Auriculastra duplicata	13920	NC_036959
131			Auriculinella bidentata	14135	JN606066
132			Ovatella vulcani	14274	JN615139
133			Ellobium chinense	13979	NC_034292
134			Myosotella myosotis	14246	NC_012434
135			Carychium tridentatum	13908	KT696545
136			Melampus sincaporensis	14962	NC_086654
137		Onchidiidae	Onchidella celtica	14150	AY345048
138			Peronia peronii	13968	JN619346
139			Platevindex mortoni	13991	NC_013934
140		Amphibolidae	Salinator rhamphidia	14007	NC_016185
141		Pyramidellidae	Pyramidella dolabrata	13856	AY345054
143	Outgroup	Lampsilini	Venustaconcha ellipsiformis	17174	NC_013659
