# Supplementary material for: ﻿The complete mitochondrial genome of Siphonariajaponica (Heterobranchia, Siphonariidae) and its phylogenetic implications
Source: Zookeys. 2025 Jun 6;1240:257–76. doi: 10.3897/zookeys.1240.141126 (PMC12166384; doi:10.3897/zookeys.1240.141126)
Supplement: Supplementary material 2 — The best-fit nucleotide substitution models and partitioning schemes determined with PartitionFinder v. 2.1.1. [file zookeys-1240-257_article-141126__-s002.xlsx]

## Sheet: Sheet1
Table S2. The best-fit nucleotide substitution models and partitioning schemes determined with Partitionfinder-2.1.1.
Subset	Best Model	# Sites	Partition Names
1	GTR+I+G	207	ATP6_pos1
2	GTR+I+G	596	ND4_pos2, ATP6_pos2
3	GTR+I+G	243	ATP8_pos3, ATP6_pos3
4	GTR+G	36	ATP8_pos1
5	SYM+G	36	ATP8_pos2
6	GTR+I+G	507	COX1_pos1
7	GTR+I+G	507	COX1_pos2
8	GTR+I+G	507	COX1_pos3
9	GTR+I+G	211	COX2_pos1
10	GTR+I+G	211	COX2_pos2
11	GTR+I+G	211	COX2_pos3
12	GTR+I+G	252	COX3_pos1
13	GTR+I+G	548	COX3_pos2, ND1_pos2
14	GTR+I+G	548	COX3_pos3, ND1_pos3
15	GTR+I+G	368	CYTB_pos1
16	GTR+I+G	368	CYTB_pos2
17	GTR+I+G	368	CYTB_pos3
18	GTR+I+G	391	ND1_pos1, ND3_pos1
19	GTR+I+G	276	ND2_pos1
20	GTR+I+G	371	ND2_pos2, ND3_pos2
21	GTR+I+G	276	ND2_pos3
22	GTR+I+G	95	ND3_pos3
23	GTR+I+G	80	ND4L_pos1
24	GTR+G	80	ND4L_pos2
25	GTR+G	80	ND4L_pos3
26	GTR+I+G	389	ND4_pos1
27	GTR+I+G	389	ND4_pos3
28	GTR+I+G	512	ND5_pos1
29	GTR+I+G	512	ND5_pos2
30	GTR+I+G	512	ND5_pos3
31	GTR+G	123	ND6_pos1
32	GTR+I+G	123	ND6_pos2
33	GTR+G	123	ND6_pos3
