# Supplementary material for: ﻿The complete mitochondrial genome of Siphonariajaponica (Heterobranchia, Siphonariidae) and its phylogenetic implications
Source: Zookeys. 2025 Jun 6;1240:257–76. doi: 10.3897/zookeys.1240.141126 (PMC12166384; doi:10.3897/zookeys.1240.141126)
Supplement: Supplementary material 3 — Nucleotide composition of the mitochondrial genome in different Heterobranchia species [file zookeys-1240-257_article-141126__-s003.xlsx]

## Sheet: Sheet1
Table S3. Nucleotide composition of the mitochondrial genome in different Heterobranchia species
Species	Size (bp)	A%	T%	G%	C%	A+T%	AT- Skew	GC- Skew
Complete mitogenome
Aplysia californica	14117	28.6443	37.7223	18.2411	15.3922	66.3667	-0.136786	0.0847029
Aplysia dactylomela	14128	29.1277	37.2274	18.0261	15.6188	66.3551	-0.122066	0.0715488
Aplysia kurodai	14131	28.8656	36.8622	18.6894	15.5828	65.7278	-0.121662	0.0906463
Ascobulla fragilis	14745	30.1187	36.9346	17.8162	15.1306	67.0532	-0.101649	0.081515
Auriculastra duplicata	13920	27.033	35.1509	20.6897	17.1264	62.1839	-0.130545	0.0942249
Auriculinella bidentata	14135	25.8899	30.9531	22.6989	20.4581	56.843	-0.0890719	0.0519224
Carychium tridentatum	13908	32.0453	37.8704	16.0695	14.0149	69.9157	-0.0833161	0.0682962
Ellobium chinense	13979	24.4438	33.8794	23.0918	18.585	58.3232	-0.161781	0.108136
Elysia chlorotica	14132	26.9176	36.9941	19.2259	16.8624	63.9117	-0.157662	0.0654902
Elysia cornigera	14118	29.218	37.4486	17.2829	16.0504	66.6667	-0.123459	0.0369741
Elysia timida	14088	29.479	37.4574	16.9648	16.0988	66.9364	-0.119194	0.0261915
Melampus sincaporensis	14962	27.2423	31.7137	22.5505	18.4935	58.956	-0.0758417	0.0988438
Myosotella myosotis	14246	23.6698	31.3492	23.6347	21.3463	55.019	-0.139576	0.0508739
Nembrotha kubaryana	14395	37.7075	28.628	14.6926	18.9719	66.3355	0.136873	-0.127115
Notodoris gardineri	14424	28.8686	37.1742	19.6825	14.2748	66.0427	-0.125761	0.159249
Onchidella celtica	14150	25.258	34.0565	21.7668	18.9187	59.3145	-0.148338	0.0700017
Ovatella vulcani	14274	25.0525	29.7044	23.6934	21.5497	54.7569	-0.0849539	0.0473831
Peronia peronii	13968	27.0619	37.2781	20.2892	15.3708	64.3399	-0.158785	0.137924
Plakobranchus ocellatus	14173	27.4748	39.1237	18.1683	15.2332	66.5985	-0.174913	0.0878749
Platevindex mortoni	13991	27.2747	35.7158	20.2344	16.7751	62.9905	-0.134007	0.0934724
Pyramidella dolabrata	13856	27.4433	35.9752	19.6044	16.977	63.4185	-0.134532	0.0718232
Roboastra europaea	14472	27.6327	38.5158	19.3477	14.5039	66.1484	-0.164525	0.14309
Salinator rhamphidia	14007	26.6581	35.5751	20.8324	16.9344	62.2332	-0.143283	0.103214
Siphonaria gigas	14518	24.3215	37.2434	23.3503	15.0847	61.565	-0.20989	0.215054
Siphonaria japonica	13966	28.66	36.86	18.53	15.95	65.52	-0.125153	0.074826
Siphonaria pectinate	14065	29.7618	37.0565	18.2581	14.9236	66.8183	-0.109172	0.100493
Protein Coding genes (PCG)
Aplysia californica	10924	25.5126	41.1937	18.2808	15.0128	66.7063	-0.235076	0.0981578
Aplysia dactylomela	10882	25.896	40.7186	18.0206	15.3648	66.6146	-0.222513	0.0795486
Aplysia kurodai	10959	25.3673	40.396	18.6513	15.5854	65.7633	-0.228528	0.0895522
Ascobulla fragilis	10844	26.1066	40.2988	18.2774	15.3172	66.4054	-0.21372	0.0881142
Auriculastra duplicata	10839	23.9136	38.629	20.5554	16.9019	62.5427	-0.235285	0.0975369
Auriculinella bidentata	10874	21.6296	34.9825	23.4412	19.9467	56.6121	-0.235867	0.0805426
Carychium tridentatum	10835	28.6479	41.3475	16.4836	13.521	69.9954	-0.181435	0.0987388
Ellobium chinense	10848	21.0269	37.4447	22.3451	19.1833	58.4716	-0.280782	0.0761376
Elysia chlorotica	10911	23.6825	39.6389	19.4208	17.2578	63.3214	-0.25199	0.0589705
Elysia cornigera	10887	26.4444	39.9743	17.6173	15.964	66.4187	-0.203706	0.0492341
Elysia timida	10956	26.5699	39.9325	17.5885	15.9091	66.5024	-0.200933	0.0501362
Melampus sincaporensis	10835	23.5072	34.3147	23.5533	18.6248	57.8219	-0.186911	0.116849
Myosotella myosotis	10760	20.4182	34.0892	23.5037	21.9888	54.5074	-0.25081	0.0332993
Nembrotha kubaryana	10645	24.9037	40.5073	19.1639	15.4251	65.411	-0.238547	0.108093
Notodoris gardineri	10661	25.5229	40.1557	19.4447	14.8767	65.6786	-0.222793	0.133096
Onchidella celtica	10762	22.375	36.7404	21.771	19.1135	59.1154	-0.243005	0.065
Ovatella vulcani	10838	21.3785	33.281	23.759	21.5815	54.6595	-0.217758	0.048026
Peronia peronii	10784	23.674	40.0872	20.4841	15.7548	63.7611	-0.257417	0.130502
Plakobranchus ocellatus	11016	25.0182	41.0494	18.2008	15.7317	66.0675	-0.242649	0.0727662
Platevindex mortoni	10703	24.1334	39.0545	20.2747	16.5374	63.1879	-0.236138	0.101523
Pyramidella dolabrata	10748	23.8091	39.1701	20.1898	16.831	62.9792	-0.243906	0.0907263
Roboastra europaea	10868	24.4111	40.5594	19.654	15.3754	64.9706	-0.248548	0.122143
Salinator rhamphidia	10844	23.0081	38.6481	21.1914	17.1523	61.6562	-0.253664	0.105339
Siphonaria gigas	10943	21.1734	39.9799	22.4527	16.394	61.1532	-0.307531	0.155963
Siphonaria japonica	10752	27.94	37.47	18.585	16.01	65.41	-0.145696	0.0744318
Siphonaria pectinate	10803	26.9184	40.4425	17.8932	14.7459	67.3609	-0.20077	0.0964265
tRNA genes
Aplysia californica	1403	30.0784	32.7156	20.5987	16.6073	62.794	-0.0419977	0.10728
Aplysia dactylomela	1265	31.4625	32.0158	20.2372	16.2846	63.4783	-0.00871731	0.108225
Aplysia kurodai	1412	32.2238	30.5949	19.9717	17.2096	62.8187	0.0259301	0.0742857
Ascobulla fragilis	1501	32.445	34.1106	18.5876	14.8568	66.5556	-0.025025	0.111554
Auriculastra duplicata	1370	26.9343	31.1679	23.5766	18.3212	58.1022	-0.0728643	0.125436
Auriculinella bidentata	1398	29.5422	28.0401	23.1044	19.3133	57.5823	0.026087	0.0893761
Carychium tridentatum	1365	34.2857	34.4322	16.8498	14.4322	68.7179	-0.0021322	0.0772834
Ellobium chinense	1339	26.0642	30.1718	24.5706	19.1934	56.236	-0.0730412	0.122867
Elysia chlorotica	1386	32.1789	32.3232	19.4084	16.0895	64.5022	-0.00223714	0.0934959
Elysia cornigera	1375	32.5091	33.8909	18.6909	14.9091	66.4	-0.0208105	0.112554
Elysia timida	1374	32.2416	33.6972	19.1412	14.9199	65.9389	-0.0220751	0.123932
Melampus sincaporensis	1390	30.0719	29.4245	21.9424	18.5612	59.4964	0.0108827	0.0834813
Myosotella myosotis	1399	26.9478	28.5204	24.732	19.7999	55.4682	-0.0283505	0.110754
Nembrotha kubaryana	1404	32.906	33.7607	19.4444	13.8889	66.6667	-0.0128205	0.166667
Notodoris gardineri	1415	31.8021	33.0742	20	15.1237	64.8763	-0.0196078	0.138833
Onchidella celtica	1564	27.6854	29.9233	23.0179	19.3734	57.6087	-0.0388457	0.0859729
Ovatella vulcani	1409	26.1178	27.2534	25.621	21.0078	53.3712	-0.0212766	0.0989346
Peronia peronii	1389	29.1577	35.3492	20.2304	15.2628	64.5068	-0.0959821	0.139959
Plakobranchus ocellatus	1436	32.5209	33.5655	19.0808	14.8329	66.0864	-0.0158061	0.125257
Platevindex mortoni	1516	29.6174	30.6069	21.8338	17.942	60.2243	-0.0164294	0.0978441
Pyramidella dolabrata	1370	31.3869	34.0876	19.781	14.7445	65.4745	-0.0412486	0.145877
Roboastra europaea	1432	33.4497	33.4497	19.2039	13.8966	66.8994	0	0.160338
Salinator rhamphidia	1390	30.9353	31.7266	20.7914	16.5468	62.6619	-0.0126292	0.11368
Siphonaria gigas	1463	30.2119	31.5106	22.283	15.9945	61.7225	-0.021041	0.164286
Siphonaria japonica	1361	30.35	33.06	20.28	16.31	63.41	-0.0427377	0.1085
Siphonaria pectinate	1362	30.2496	32.9662	20.1175	16.6667	63.2159	-0.0429733	0.0938124
rRNA genes
Aplysia californica	1751	35.1799	31.5248	18.675	14.6202	66.7047	0.0547945	0.121784
Aplysia dactylomela	1750	35.6571	31.1429	18.5714	14.6286	66.8	0.0675791	0.118761
Aplysia kurodai	1751	31.9246	35.1228	17.4186	15.534	67.0474	-0.0477002	0.0571924
Ascobulla fragilis	1833	35.1337	33.988	17.4032	13.4752	69.1217	0.0165746	0.127208
Auriculastra duplicata	1747	31.597	31.0246	20.3778	17.0006	62.6216	0.00914077	0.0903522
Auriculinella bidentata	1734	31.3725	26.6436	22.4337	19.5502	58.0161	0.0815109	0.0686813
Carychium tridentatum	1643	35.8491	32.6841	16.3116	15.1552	68.5332	0.0461812	0.0367505
Ellobium chinense	1736	31.0484	27.8226	22.523	18.606	58.871	0.0547945	0.0952381
Elysia chlorotica	1750	34.6857	31.7714	18.8571	14.6857	66.4571	0.0438521	0.124361
Elysia cornigera	1749	35.9062	32.1898	17.3242	14.5798	68.0961	0.054576	0.0860215
Elysia timida	1740	37.1264	33.4483	16.0345	13.3908	70.5747	0.0521173	0.0898437
Melampus sincaporensis	2271	32.2325	29.5465	20.2114	18.0097	61.779	0.0434783	0.0576037
Myosotella myosotis	1801	30.0389	26.9295	22.7096	20.322	56.9684	0.0545809	0.0554839
Nembrotha kubaryana	1812	36.5894	33.0022	17.053	13.3554	69.5916	0.0515464	0.121597
Notodoris gardineri	1792	35.5469	32.1429	17.8571	14.4531	67.6897	0.0502885	0.105354
Onchidella celtica	1764	32.0862	29.7052	19.898	18.3107	61.7914	0.0385321	0.041543
Ovatella vulcani	1768	30.6561	25.7353	23.586	20.0226	56.3914	0.0872618	0.0817121
Peronia peronii	1747	33.8294	33.486	17.6302	15.0544	67.3154	0.00510204	0.0788091
Plakobranchus ocellatus	1730	35.5491	33.9306	17.1098	13.4104	69.4798	0.0232945	0.121212
Platevindex mortoni	1737	32.1244	31.5486	20.783	15.544	63.673	0.00904159	0.144216
Pyramidella dolabrata	1691	33.0574	31.3424	18.6872	16.9131	64.3998	0.0266299	0.0498339
Roboastra europaea	1849	36.9389	33.2612	17.4689	12.331	70.2001	0.0523883	0.172414
Salinator rhamphidia	1739	34.1576	30.5923	19.494	15.7562	64.7499	0.0550622	0.106036
Siphonaria gigas	1864	32.4571	30.8476	20.9227	15.7725	63.3047	0.0254237	0.140351
Siphonaria japonica	1719	31.18	35.49	17.04	16.29	66.67	-0.0646468	0.0225023
Siphonaria pectinate	1715	33.8776	31.5452	18.309	16.2682	65.4227	0.0356506	0.0590219
