# Supplementary material for: ﻿The complete mitochondrial genome of Siphonariajaponica (Heterobranchia, Siphonariidae) and its phylogenetic implications
Source: Zookeys. 2025 Jun 6;1240:257–76. doi: 10.3897/zookeys.1240.141126 (PMC12166384; doi:10.3897/zookeys.1240.141126)
Supplement: Supplementary material 4 — Comparison of start and stop codons of PCGs of 26 Heterobranchia species [file zookeys-1240-257_article-141126__-s004.xlsx]

## Sheet: Table S4
Table S4 Comparison of start and stop codons of PCGs of 26 Heterobranchia species.
Species	codon	COX1	ND6	ND5	ND1	Cytb	COX2	ND4L	ATP8	ATP6	ND3	ND4	COX3	ND2
ac	Start	TTG	TTG	GTG	TTG	ATG	GTG	ATG	ATG	ATG	TTG	TTG	ATG	GTG
	Stop	TAG	TAA	TAG	TAA	TAA	TAA	TAA	TAA	TAA	T--	TAG	TAA	TAA
ad	Start	TTG	TTG	GTG	TTG	TTG	GTG	ATG	ATG	ATG	GTG	TTG	ATG	GTG
	Stop	TAA	TAA	TAG	TAA	T--	TAA	T--	TAA	TAA	T--	TAG	T--	TAG
ak	Start	TTG	TTG	GTG	TTG	TTG	GTG	ATG	ATG	ATG	GTG	TTG	ATG	GTG
	Stop	T--	TAA	TAG	TAG	T--	TAA	TAG	TAA	TAA	TAA	TAG	T--	TAA
af	Start	TTG	TTG	GTG	TTG	TTG	TTG	ATG	TTG	ATG	TTG	TTG	ATG	ATG
	Stop	TAA	TAA	TAG	TAG	TAA	TAA	T--	TAG	TAA	TAG	TA-	T--	TAA
adu	Start	TTG	ATG	TTG	ATG	TTG	TTG	GTG	TTG	ATG	TTG	TTG	ATG	GTG
	Stop	TAA	TAA	TAG	TAG	T--	TAA	T--	TAA	T--	T--	TA-	T--	TAA
ab	Start	TTG	ATG	ATG	GTG	TTG	TTG	TTG	GTG	GTG	TTG	TTG	ATG	ATG
	Stop	TAA	TAA	TAG	TAA	T--	TAG	TAG	T--	T--	TAG	TAG	T--	TAG
ct	Start	TTG	ATG	ATG	TTG	ATG	TTG	GTG	TTG	ATG	ATG	TTG	ATG	TTG
	Stop	TAA	TAA	TAG	TAA	TAG	T--	TAA	TAG	TAA	TAA	TAA	TA-	TAG
ec	Start	TTG	ATG	TTG	ATG	TTG	TTG	ATG	ATG	TTG	TTG	ATG	ATG	GTG
	Stop	TAG	TAA	TAG	TAA	T--	TAA	T--	TAG	T--	T--	TAA	T--	TAG
ech	Start	TTG	TTG	ATG	TTG	TTG	TTG	TTG	TTG	ATG	GTG	ATG	ATG	TTG
	Stop	TAG	TAA	TAG	TAA	TAG	TAG	TAG	TAA	TAA	TAA	TAA	TAG	TAA
eco	Start	TTG	GTG	ATG	ATG	TTG	TTG	TTG	TTG	ATG	TTG	ATG	ATG	TTG
	Stop	TAG	TAA	TAG	T--	T--	TAA	TAA	TAA	TAA	TAA	TAA	T--	TAA
et	Start	TTG	GTG	ATG	TTG	TTG	TTG	TTG	TTG	ATG	TTG	ATG	ATG	TTG
	Stop	TAA	TAA	TAG	T--	TAA	T--	TAA	TAA	TAA	TAG	TAA	T--	TAA
ms	Start	TTG	TTG	TTG	GTG	TTG	ATG	ATG	ATG	TTG	TTG	TTG	TTG	GTG
	Stop	TAA	TAA	TAA	TAA	TAG	TAA	TAG	TAA	TAA	TAA	T--	TAG	T--
mm	Start	ATG	ATG	GTG	ATG	TTG	GTG	TTG	ATG	ATG	ATG	TTG	ATG	ATG
	Stop	TAA	TAG	TAG	TAG	TAG	TAA	TAA	T--	TA-	T--	TAA	T--	TAG
nk	Start	ATG	ATG	TTG	TTG	ATG	ATG	ATG	ATG	ATG	TTG	ATG	ATG	TTG
	Stop	TAA	TAA	TAG	TAG	TAG	TAA	TAG	TAG	TAG	TAA	TAG	T--	TAG
ng	Start	ATG	TTG	TTG	TTG	ATG	ATG	ATG	ATG	ATG	ATG	ATG	ATG	ATG
	Stop	TAG	TAA	TAG	TAG	T--	TAA	TAA	TAA	TAA	T--	T--	T--	TAG
oc	Start	TTG	TTG	GTG	TTG	ATG	TTG	ATG	ATG	TTG	ATG	GTG	ATG	ATG
	Stop	TAG	TAA	TAG	TAA	TAA	TAA	T--	TAA	TAG	T--	TAA	T--	T--
ov	Start	TTG	ATG	TTG	TTG	TTG	TTG	TTG	ATG	GTG	TTG	TTG	ATG	ATG
	Stop	TAA	TAG	TAG	TAA	TAA	TAG	T--	TAG	TAG	TAA	TAG	T--	TAG
pp	Start	TTG	ATG	TTG	TTG	TTG	TTG	ATG	ATG	TTG	ATG	TTG	ATG	GTG
	Stop	T--	TAA	TAG	TAA	T--	TAA	T--	TAA	TAA	TAA	T--	T--	TAG
po	Start	TTG	ATG	TTG	TTG	ATG	ATG	TTG	TTG	GTG	TTG	ATG	ATG	ATG
	Stop	TAG	TAA	TAG	TAA	TAA	TAA	TAA	TAA	TAA	TAA	TAA	TAG	TAA
pm	Start	ATG	ATG	ATG	ATG	ATG	ATG	ATG	ATG	ATG	TTG	ATG	ATG	GTG
	Stop	TAA	TAA	TAG	TAA	T--	TAA	TAA	TAA	TAA	TAA	TAA	TAA	T--
pd	Start	TTG	ATG	ATG	ATG	TTG	TTG	ATG	ATG	ATG	TTG	TTG	ATG	ATG
	Stop	T--	TAG	TAG	TAA	T--	T--	T--	T--	T--	TAA	TAA	T--	T--
re	Start	ATG	TTG	TTG	ATG	ATG	ATG	TTG	ATG	ATG	ATG	GTG	ATG	ATG
	Stop	TAG	TAA	TAG	T--	TAA	TAG	T--	TAA	TAG	T--	T--	T--	TAA
sr	Start	TTG	TTG	TTG	TTG	TTG	GTG	TTG	ATG	ATG	TTG	TTG	ATG	TTG
	Stop	TAA	TAA	TAG	T--	T--	T--	TAG	T--	T--	T--	TAG	T--	TAG
sg	Start	GTG	ATG	GTG	TTG	TTG	GTG	GTG	ATG	ATG	ATG	TTG	ATG	ATG
	Stop	TAG	TAG	TAA	TAA	TAA	TAA	TAA	TAA	TAA	T--	T--	TAA	TAA
sj	Start	TTG	ATG	ATG	ATG	TTG	ATG	ATG	ATG	ATG	ATG	TTG	ATG	ATG
	Stop	T--	TA-	TAG	T--	TAA	TAA	T--	T--	T--	TA-	TAG	TAA	TAG
sp	Start	TTG	TTG	TTG	TTG	TTG	TTG	GTG	ATG	TTG	ATG	TTG	ATG	TTG
	Stop	T--	TAA	TAG	T--	TAA	TA-	T--	TA-	TAG	TA-	TAA	T--	TA-
