# Supplementary material for: ﻿The complete mitochondrial genome of Siphonariajaponica (Heterobranchia, Siphonariidae) and its phylogenetic implications
Source: Zookeys. 2025 Jun 6;1240:257–76. doi: 10.3897/zookeys.1240.141126 (PMC12166384; doi:10.3897/zookeys.1240.141126)
Supplement: Supplementary material 5 — The RSCU value of the complete PCGs of Siphonariidae species [file zookeys-1240-257_article-141126__-s005.xlsx]

## Sheet: Sheet1
Table S5. The RSCU value of the complete PCGs of Siphonariidae species
Siphonaria japonica
Codon	RSCU	Codon	RSCU	Codon	RSCU	Codon	RSCU
UUU(F)	1.41	UCU(S)	1.73	UAU(Y)	1.33	UGU(C)	1.41
UUC(F)	0.59	UCC(S)	0.74	UAC(Y)	0.67	UGC(C)	0.59
UUA(L)	2.34	UCA(S)	1.16	UAA(*)	1.1	UGA(W)	1.14
UUG(L)	0.94	UCG(S)	0.34	UAG(*)	0.9	UGG(W)	0.86
CUU(L)	1.17	CCU(P)	1.96	CAU(H)	1.63	CGU(R)	0.95
CUC(L)	0.38	CCC(P)	0.63	CAC(H)	0.37	CGC(R)	0.38
CUA(L)	0.82	CCA(P)	0.95	CAA(Q)	1.28	CGA(R)	1.46
CUG(L)	0.36	CCG(P)	0.46	CAG(Q)	0.72	CGG(R)	1.21
AUU(I)	1.56	ACU(T)	1.75	AAU(N)	1.36	AGU(S)	1.25
AUC(I)	0.44	ACC(T)	0.77	AAC(N)	0.64	AGC(S)	0.61
AUA(M)	1.23	ACA(T)	1.16	AAA(K)	1.45	AGA(S)	1.28
AUG(M)	0.77	ACG(T)	0.33	AAG(K)	0.55	AGG(S)	0.89
GUU(V)	1.79	GCU(A)	1.99	GAU(D)	1.4	GGU(G)	1.27
GUC(V)	0.44	GCC(A)	0.54	GAC(D)	0.6	GGC(G)	0.46
GUA(V)	1.13	GCA(A)	1.1	GAA(E)	1.16	GGA(G)	1.25
GUG(V)	0.64	GCG(A)	0.38	GAG(E)	0.84	GGG(G)	1.03
Siphonaria gigas
Codon	RSCU	Codon	RSCU	Codon	RSCU	Codon	RSCU
UUU(F)	1.47	UCU(S)	2.56	UAU(Y)	1.37	UGU(C)	1.63
UUC(F)	0.53	UCC(S)	0.97	UAC(Y)	0.63	UGC(C)	0.38
UUA(L)	1.65	UCA(S)	0.78	UAA(*)	0.92	UGA(W)	0.84
UUG(L)	1.54	UCG(S)	0.44	UAG(*)	1.08	UGG(W)	1.16
CUU(L)	1.29	CCU(P)	1.5	CAU(H)	1.59	CGU(R)	1.33
CUC(L)	0.26	CCC(P)	0.62	CAC(H)	0.41	CGC(R)	0.2
CUA(L)	0.69	CCA(P)	1.02	CAA(Q)	0.88	CGA(R)	1.33
CUG(L)	0.58	CCG(P)	0.86	CAG(Q)	1.13	CGG(R)	1.13
AUU(I)	1.58	ACU(T)	2.29	AAU(N)	1.4	AGU(S)	0.85
AUC(I)	0.42	ACC(T)	0.49	AAC(N)	0.6	AGC(S)	0.44
AUA(M)	0.89	ACA(T)	0.71	AAA(K)	0.83	AGA(S)	0.97
AUG(M)	1.11	ACG(T)	0.51	AAG(K)	1.17	AGG(S)	0.97
GUU(V)	2.03	GCU(A)	2.25	GAU(D)	1.46	GGU(G)	0.96
GUC(V)	0.34	GCC(A)	0.71	GAC(D)	0.54	GGC(G)	0.44
GUA(V)	0.72	GCA(A)	0.56	GAA(E)	0.8	GGA(G)	0.95
GUG(V)	0.91	GCG(A)	0.48	GAG(E)	1.2	GGG(G)	1.65
Siphonaria pectinate
Codon	RSCU	Codon	RSCU	Codon	RSCU	Codon	RSCU
UUU(F)	1.36	UCU(S)	1.67	UAU(Y)	1.41	UGU(C)	1.17
UUC(F)	0.64	UCC(S)	0.75	UAC(Y)	0.59	UGC(C)	0.83
UUA(L)	2.07	UCA(S)	0.77	UAA(*)	1.01	UGA(W)	0.97
UUG(L)	1.16	UCG(S)	0.5	UAG(*)	0.99	UGG(W)	1.03
CUU(L)	1.51	CCU(P)	2.29	CAU(H)	1.35	CGU(R)	1.13
CUC(L)	0.26	CCC(P)	0.39	CAC(H)	0.65	CGC(R)	0.35
CUA(L)	0.62	CCA(P)	1.07	CAA(Q)	1.27	CGA(R)	1.83
CUG(L)	0.39	CCG(P)	0.24	CAG(Q)	0.73	CGG(R)	0.7
AUU(I)	1.63	ACU(T)	1.83	AAU(N)	1.4	AGU(S)	1.52
AUC(I)	0.37	ACC(T)	0.85	AAC(N)	0.6	AGC(S)	0.82
AUA(M)	1.14	ACA(T)	1.07	AAA(K)	1.09	AGA(S)	1
AUG(M)	0.86	ACG(T)	0.25	AAG(K)	0.91	AGG(S)	0.97
GUU(V)	1.91	GCU(A)	2.33	GAU(D)	1.57	GGU(G)	1.36
GUC(V)	0.45	GCC(A)	0.5	GAC(D)	0.43	GGC(G)	0.68
GUA(V)	1.09	GCA(A)	1	GAA(E)	1.18	GGA(G)	1.44
GUG(V)	0.55	GCG(A)	0.17	GAG(E)	0.82	GGG(G)	0.52
